# Supplementary material for: PM2.5 Exposure Induces Glomerular Hyperfiltration in Mice in a Gender-Dependent Manner
Source: Toxics. 2024 Dec 1;12(12):878. doi: 10.3390/toxics12120878 (PMC11679005; doi:10.3390/toxics12120878)
Supplement: Supplementary file 1 [file toxics-12-00878-s001.zip]

Archive with 1 entries (1 files):
- toxics-3260213-supplementary.pdf
